# Supplementary material for: MTL genotypes, phenotypic switching, and susceptibility profiles of Candida parapsilosis species group compared to Lodderomyces elongisporus
Source: PLoS One. 2017 Aug 3;12(8):e0182653. doi: 10.1371/journal.pone.0182653 (PMC5542550; doi:10.1371/journal.pone.0182653)
Supplement: S3 Table — (XLSX) [file pone.0182653.s003.xlsx]

## Sheet: Sayfa1
	Cp1= CBS 8836	Cp2=CBS 7248	Cp3=CBS 2216	Cp4=CBS 2915	Cp5=CBS 8181	Cp6=CBS 125.41	Cp7=CBS 1954*	Cp8=CBS 604	Co1=CBS 107.41	Co2=CBS 107.42	Co3=CBS 109.06*	Co4=CBS 8825	Co5=CBS 107.43	Co6=CBS 9894	Co7=CBS 2212	Cm1=CBS 2315	Cm2=CBS 107.47	Cm3=CBS 109.07*	Cm4=CBS 111.27	Cm5=CBS 107.46	Cm6=CBS 2916	L1=7660	L2=7661	L3=7663	L4=7665	L5=7666	L6=7668	L7=7669	L8=7670	L9=7672	L10=7673	L11=7675	PBS
2	1	1	1									1					1	1	1			1
2																			1
2																			1
3			1															1					1
4								1													1						1	1			1
5		1				1		1											1					1				1
6			1			1									1	1		1	1		1	1	1	1				1			1	1
6																						1		1							1
7	1	1	1	1				1			1				1			1	1					1	1				1		1	1
7		1	1	1	1			1																1							1
8		1	1	1	1	1	1	1	1	1	1		1	1	1	1	1	1	1		1	1	1	1	1	1		1		1	1	1	1
8			1							1	1		1	1	1			1	1						1
8			1								1				1
8			1
9	1		1	1	1	1	1		1	1	1	1	1	1				1	1	1	1	1	1	1	1					1	1	1	1
9							1		1	1	1	1	1					1			1	1		1								1	1
9									1	1											1	1		1
9																					1	1
9																						1
10	1	1	1	1		1		1	1	1	1	1	1	1	1	1	1	1	1	1		1	1	1	1	1	1	1	1	1	1	1	1
10	1	1	1	1				1				1				1	1	1	1	1						1	1	1	1	1	1	1
10	1	1		1												1	1			1						1	1	1	1	1		1
10	1	1		1												1	1									1	1	1				1
10	1																									1	1					1
10																											1
11		1		1	1	1	1	1	1	1	1	1	1	1	1	1	1	1	1	1	1		1	1	1	1			1	1	1	1
11				1	1		1	1	1					1			1		1	1	1		1		1	1				1	1
11					1				1					1																1
11									1
12	1	1			1		1	1	1	1	1		1	1	1	1	1	1		1	1	1	1	1	1	1	1	1	1	1	1
12	1	1					1				1		1			1	1	1				1	1	1	1	1		1		1
12											1					1	1								1
12											1
13	1	1		1	1	1	1	1		1	1	1	1	1	1	1	1	1	1	1	1	1	1	1	1	1	1	1	1	1	1	1
13	1	1		1	1	1	1			1		1	1				1			1		1				1	1	1	1	1		1
13										1										1								1	1			1
13																													1
14	1	1		1	1	1	1	1		1	1	1	1	1	1	1	1	1	1		1	1	1			1	1	1	1	1	1
14	1			1	1	1				1	1	1		1	1	1					1						1		1	1
14	1														1														1
15	0	0	1		1	1	1	1	1		0	1	1	1				0	0	1		0	1		1		1			1	1
15	0	0			1	1					0		1					0	0			0
15	0	0				1					0							0	0			0
15	0	0									0							0	0			0
15	0	0									0							0	0			0
16			1		1		1		1	1		1				1									1	1				0	0	1
16			1				1		1	1		1																		0	0
16												1																		0	0
16																														0	0
16																														0	0
17			0	1	1	1	1	1	1	0			1	1	1		1			1	1		1	1	1		1					0
17			0			1	1	1	1	0					1												1					0
17			0							0																						0
17			0							0																						0
17			0							0																						0
18				0	0	0	0	0	0			1					0			1				0			0
18				0	0	0	0	0	0								0							0			0
18				0	0	0	0	0	0								0							0			0
18				0	0	0	0	0	0								0							0			0
18				0	0	0	0	0	0								0							0			0
19												0	1	1	1	1				1			1		1			1	1
19												0											1
19												0
19												0
19												0
20													0	1	0	0				1	1		0		0	1		0	1
20													0		0	0							0		0			0
20													0		0	0							0		0			0
20													0		0	0							0		0			0
20													0		0	0							0		0			0
